# Supplementary material for: Incorporating Spectral and Directional Leaf Reflectance into Virtual Plant Models via Phong Shader Parameter Fitting
Source: Plants (Basel). 2025 Sep 4;14(17):2775. doi: 10.3390/plants14172775 (PMC12431430; doi:10.3390/plants14172775)
Supplement: Supplementary file 1 [file plants-14-02775-s001.zip]

Archive with 3 entries (3 files):
- GroRM.rgg
- parameter_abaxial.csv
- parameter_adaxial.csv
