# Supplementary material for: Incorporating Spectral and Directional Leaf Reflectance into Virtual Plant Models via Phong Shader Parameter Fitting
Source: Plants (Basel). 2025 Sep 4;14(17):2775. doi: 10.3390/plants14172775 (PMC12431430; doi:10.3390/plants14172775)
Supplement: Supplementary file 1 [file plants-14-02775-s001.zip › GroRM.rgg]

import parameters.*;
import de.grogra.gpuflux.imp3d.objects.*;
import de.grogra.gpuflux.imp3d.spectral.*;
import de.grogra.gpuflux.imp3d.shading.*;

import java.io.BufferedReader;
import java.io.FileReader;
import java.io.IOException;


import de.grogra.gpuflux.scene.experiment.*;
import de.grogra.rgg.LightModelVisualizer;
import de.grogra.gpuflux.tracer.FluxLightModelTracer.MeasureMode;
import de.grogra.gpuflux.scene.experiment.Measurement;

const int RAYS = 10000000;

/*
Enter the variables d,s,g,t and measured reflectance (rho_m), measurend transmittance (tau_m), than click
"buildBox", "setPhong" and "run"
*/
double d = 0.5;
double s = 0.1;
double g = 0.66;                             
double t = 0.0;
double tau_m = 0.0;
double rho_m = 0.6;


double ProbeSize = 99;
double AOI = 40;
double Distance =  30;
double[] measureAngles = {-75,-70,-65,-60,-55,-50,-45,-40,-35,-30,-25,-20,-15,-10,-5,0, 5,10, 15,20,25,30,35, 23,40,45,50,55,60,65,70,75};


//This module is used as a wall for the experimental surroundings
module Wall(float a, float b, String name, Shader color) extends Parallelogram(a, b).(setShader(color),setName(name)){
	float absorbedPower= 0;

	public float getAbsorbedPower(FluxLightModel lm){
			Measurement spectrum = lm.getAbsorbedPowerMeasurement(this);
			//println(this);
			double[] absorbed_spectrum = spectrum.data;
			float absorbedPower = spectrum.integrate();
			String name = this.name;
			this.absorbedPower = absorbedPower;
			return absorbedPower;	
	}
	
};

//This module creates the experimental surroundings
public void buildBox()[{
	float height = 100;
	float width = 100;
	float depth = 100;
	double totalAbsorbedPower = 0;
	Wall ref_bottom = new Wall(depth, width/2, "ref_bottom", BLACK);
	Wall ref_top = new Wall(depth, width/2, "ref_top", BLACK);
	Wall ref_back = new Wall(height, width, "ref_back", BLACK); //reflectance top
	Wall ref_side1 = new Wall(height, depth/2, "ref_side1", BLACK);
	Wall ref_side2 = new Wall(height, depth/2, "ref_side2", BLACK); 
	
	
	Wall trans_back = new Wall(height, width, "trans_back", BLACK);  //transmittance top
	Wall trans_bottom = new Wall(depth, width/2, "trans_bottom", BLACK);
	Wall trans_top = new Wall(depth, width/2, "trans_top", BLACK);
	Wall trans_side1 = new Wall(height, depth/2, "trans_side1", BLACK);
	Wall trans_side2 = new Wall(height, depth/2, "trans_side2", BLACK);          
	
	} BoxOrigin ==>
			[M(-depth/2) RL(90) M(-depth/2) RL(270) trans_back] //reflectance top
			[M(-depth/2) RH(180)  RL(90) M(-depth/2) RL(270) ref_back] //transmittance top

			[M(-depth/2) RL(90) M(-depth/4) RL(-90) RH(90) RL(90) M(-depth/2)  trans_bottom]
			[M(-depth/2) RL(90) M(-depth/4) RL(-90) RH(90) RU(180) M(-height) RU(-180) RL(90) M(-depth/2) trans_top ]
		 	[M(-depth/2)  RL(90) M(-depth/4) RL(-90) RH(90) RL(90) M(-width/2) RL(270) trans_side1]
		 	[M(-depth/2) RL(90) M(-depth/4) RL(-90) RH(270)  RL(90) M(-width/2) RL(270) trans_side2]
		 	 
			[M(-depth/2) RL(90) M(depth/4) RL(-90) RH(90) RL(90) M(-depth/2)  ref_bottom]
			[M(-depth/2) RL(90) M(depth/4) RL(-90) RH(90) RU(180) M(-height) RU(-180) RL(90) M(-depth/2) ref_top ]
		 	[M(-depth/2)  RL(90) M(depth/4) RL(-90) RH(90) RL(90) M(-width/2) RL(270) ref_side1]
		 	[M(-depth/2) RL(90) M(depth/4) RL(-90) RH(270)  RL(90) M(-width/2) RL(270) ref_side2]; 
		 	 
]


module A(float len) extends Sphere(0.1)
{
	{setShader(GREEN);}
}

module BoxOrigin extends Sphere(0.5){
	{setShader(BLACK);}
}

module Probe(float diameter) extends Parallelogram(diameter, diameter){
	float absorbedPower;
	
	 void setWhite(){
	 	 this.setShader(WHITE);
	 }
	 
	 void setPhong(double d, double s, double g, double t){
	 	 Phong shader = new Phong();
	 	 shader.setDiffuse(new ChannelSPD(new ConstantSpectralCurve(d)));
	 	 shader.setSpecular(new ChannelSPD(new ConstantSpectralCurve(s)));
	 	 shader.setShininess(new ChannelSPD(new ConstantSpectralCurve(g)));

	 	 this.setShader(shader);
	 }
	public float getAbsorbedPower(FluxLightModel lm){
			Measurement spectrum = lm.getAbsorbedPowerMeasurement(this);
			//println(this);
			double[] absorbed_spectrum = spectrum.data;
			float absorbedPower = spectrum.integrate();
			this.absorbedPower = absorbedPower;
			return absorbedPower;	
	}

}

module LightSource extends LightNode{
	{
	setLight(new SpectralLight( new SpotLight(),new ConstantSpectralCurve(1),10000)
	);		

}
}

module Sensor(double measureAngle) extends SensorNode().(setRadius(1),setTwoSided(false)){
	double angle = measureAngle;
	float absorbedPower = 0;
	
	double getAngle(){
	
		return this.angle;
	}
	
	float getAbsorbedPower(FluxLightModel lm){
		Measurement spectrum = lm.getSensedIrradianceMeasurement(this);
		this.absorbedPower = spectrum.integrate();
		
		return this.absorbedPower;
	}
}


protected void init (){
	[
	Axiom ==> BoxOrigin LightModelVisualizer(175, 10)  [M(-ProbeSize/2) Probe(ProbeSize)] 
	[RL(90) RU(AOI) M(5) RU(180) LightSource]
	for(int i=0; i<measureAngles.length; i++)( 
		[RL(90) RU(measureAngles[i]) M(Distance+5) Sensor(measureAngles[i])])
	;
]}

public void setPhong(){
	
[
	p:Probe::> {                                        
		p.setPhong(d,s,g, t);
	}
	]}

public void run (){
	FluxLightModel lm = new FluxLightModel(RAYS, 1);
	lm.setMeasureMode(MeasureMode.FULL_SPECTRUM);
	lm.setSpectralBuckets(1); 
	lm.setSpectralDomain(380, 780);
	
	setPhong();
	lm.build();
	lm.compute(true, true);
	
	
	float ref_power = 0;
	float trans_power = 0;
	float absorbed_power = 0;

	[
	s:Sensor::> {
		println(s.getAngle()+"," +s.getAbsorbedPower(lm));
	}
	
	w:Wall::> {		
	if ("ref_top".equals(w.getName()) || "ref_bottom".equals(w.getName())|| "ref_side1".equals(w.getName()) || "ref_side2".equals(w.getName()) || "ref_back".equals(w.getName())){
		ref_power += w.getAbsorbedPower(lm);
	} else {
		trans_power += w.getAbsorbedPower(lm);
	}
	
	}
	p:Probe::> {
		absorbed_power = p.getAbsorbedPower(lm);
	}
	
]
	double tau_s = trans_power/(trans_power+ref_power+absorbed_power);
	double rho_s = ref_power/(trans_power+ref_power+absorbed_power);
	println("tau_s: "+tau_s);
	println("rho_s: "+rho_s);
	println("absorbed: "+absorbed_power/(trans_power+ref_power+absorbed_power));
	println("delta_tau: "+(tau_s-tau_m));
	println("delta_rho: "+(rho_s-rho_m));
	lm = null;
}
