# Supplementary material for: Incorporating Spectral and Directional Leaf Reflectance into Virtual Plant Models via Phong Shader Parameter Fitting
Source: Plants (Basel). 2025 Sep 4;14(17):2775. doi: 10.3390/plants14172775 (PMC12431430; doi:10.3390/plants14172775)
Supplement: Supplementary file 1 [file plants-14-02775-s001.zip › parameter_abaxial.csv]

wavelength	order1_d	order1_s	order1_g	order2_d	order2_s	order2_g	order3_d	order3_s	order3_g	order4_d	order4_s	order4_g	order5_d	order5_s	order5_g	mean_d	mean_s	mean_g
445	0.0846	0.0229	0.5386	0.0825	0.0219	0.5692	0.0519	0.0374	0.5479	0.0822	0.0207	0.5766	0.073	0.0316	0.4446	0.0748	0.0269	0.5354
450	0.0844	0.0228	0.5386	0.0818	0.0238	0.5387	0.0545	0.0359	0.556	0.0822	0.0206	0.5766	0.0836	0.0202	0.5929	0.0773	0.0247	0.5606
455	0.0844	0.0228	0.5387	0.0825	0.0236	0.5388	0.0548	0.0355	0.556	0.0833	0.0204	0.5764	0.0793	0.0259	0.5032	0.0769	0.0257	0.5426
460	0.0847	0.0226	0.5387	0.0818	0.0238	0.5383	0.0549	0.0355	0.556	0.0824	0.0205	0.5766	0.0793	0.0259	0.5032	0.0766	0.0257	0.5426
465	0.0867	0.0211	0.5574	0.0822	0.0234	0.5384	0.0543	0.0357	0.556	0.0824	0.0205	0.5766	0.0792	0.0259	0.5031	0.077	0.0253	0.5463
470	0.0846	0.0227	0.5387	0.0818	0.0238	0.5387	0.0548	0.0356	0.556	0.0822	0.0206	0.5766	0.0793	0.0259	0.5032	0.0766	0.0257	0.5426
475	0.0847	0.0226	0.5387	0.0822	0.0235	0.5384	0.055	0.0355	0.556	0.0821	0.0207	0.5766	0.0792	0.0259	0.5031	0.0766	0.0256	0.5426
480	0.0865	0.021	0.5559	0.0823	0.0235	0.5384	0.0549	0.0355	0.556	0.0824	0.0205	0.5766	0.0794	0.0259	0.5031	0.0771	0.0253	0.546
485	0.0867	0.0211	0.5558	0.0825	0.0234	0.5384	0.0549	0.0354	0.5561	0.0831	0.0204	0.5764	0.0795	0.026	0.5032	0.0773	0.0252	0.546
490	0.0903	0.017	0.6164	0.0828	0.0232	0.5384	0.0547	0.0354	0.5561	0.0823	0.0205	0.5766	0.0794	0.0256	0.5031	0.0779	0.0244	0.5581
495	0.0919	0.016	0.6276	0.0838	0.0228	0.5384	0.0553	0.0351	0.5561	0.0838	0.0187	0.6037	0.082	0.0224	0.5531	0.0793	0.023	0.5758
500	0.0926	0.0156	0.6272	0.089	0.0173	0.6169	0.0582	0.0334	0.5617	0.0849	0.0188	0.5965	0.0853	0.0198	0.5762	0.082	0.021	0.5957
505	0.0859	0.0229	0.5052	0.0916	0.0158	0.6275	0.0647	0.0275	0.6098	0.0833	0.0202	0.5686	0.0898	0.0173	0.5953	0.0831	0.0207	0.5813
510	0.0931	0.0169	0.5813	0.0902	0.0178	0.5799	0.068	0.0261	0.6084	0.0862	0.0191	0.5647	0.0904	0.0175	0.5681	0.0856	0.0195	0.5805
515	0.0966	0.0148	0.594	0.0938	0.0164	0.5755	0.0719	0.0246	0.6092	0.0913	0.0162	0.5876	0.0964	0.0135	0.6123	0.09	0.0171	0.5957
520	0.0964	0.0153	0.5645	0.0961	0.0153	0.5646	0.0753	0.0228	0.6097	0.0958	0.0138	0.6124	0.098	0.0133	0.5859	0.0923	0.0161	0.5874
525	0.1003	0.0128	0.5866	0.0991	0.0132	0.5868	0.0782	0.0217	0.6039	0.0963	0.0141	0.5865	0.1011	0.012	0.5849	0.095	0.0147	0.5897
530	0.1026	0.0112	0.6095	0.1021	0.0111	0.6096	0.0781	0.0229	0.5757	0.0985	0.0132	0.5858	0.1029	0.0112	0.5701	0.0968	0.0139	0.5901
535	0.1036	0.0107	0.6089	0.1033	0.0106	0.6089	0.0805	0.022	0.5758	0.0995	0.0127	0.5855	0.1048	0.0101	0.5969	0.0983	0.0132	0.5952
540	0.1035	0.0107	0.6089	0.1033	0.0106	0.6089	0.0809	0.0217	0.5758	0.0988	0.0139	0.5495	0.1049	0.0098	0.5971	0.0983	0.0133	0.588
545	0.1037	0.0106	0.6088	0.1031	0.0106	0.6089	0.0808	0.0216	0.5758	0.1014	0.0118	0.5979	0.1058	0.0091	0.6183	0.0989	0.0127	0.602
550	0.1036	0.0106	0.6089	0.1034	0.0105	0.6089	0.0812	0.0215	0.5758	0.1043	0.0093	0.6586	0.1065	0.0087	0.6255	0.0998	0.0121	0.6155
555	0.1037	0.0106	0.6088	0.1034	0.0105	0.6089	0.0813	0.0215	0.5758	0.1043	0.0093	0.6586	0.1065	0.0087	0.6178	0.0998	0.0121	0.614
560	0.1035	0.0107	0.6089	0.1031	0.0106	0.609	0.0809	0.0217	0.5758	0.1005	0.0123	0.5851	0.1052	0.0098	0.597	0.0986	0.013	0.5952
565	0.1037	0.0107	0.6088	0.1034	0.0107	0.6088	0.0795	0.0223	0.5758	0.0992	0.0129	0.5856	0.1039	0.0106	0.5798	0.0979	0.0134	0.5917
570	0.1019	0.0116	0.6099	0.1017	0.0116	0.61	0.0796	0.021	0.6039	0.0975	0.0136	0.5861	0.1038	0.0106	0.5966	0.0969	0.0137	0.6013
575	0.0993	0.0132	0.5867	0.0988	0.0132	0.5869	0.0782	0.0217	0.6039	0.0964	0.0141	0.5865	0.1009	0.012	0.585	0.0947	0.0149	0.5898
580	0.0977	0.0147	0.5646	0.0975	0.0147	0.5646	0.0767	0.0224	0.6039	0.0964	0.0134	0.612	0.0995	0.0127	0.5855	0.0936	0.0156	0.5861
585	0.0964	0.0152	0.5646	0.0963	0.0152	0.5646	0.0759	0.0225	0.6097	0.0957	0.0137	0.6125	0.0984	0.0131	0.5858	0.0925	0.016	0.5874
590	0.0966	0.0153	0.5645	0.0952	0.0157	0.5646	0.0753	0.0228	0.6097	0.0946	0.0141	0.6129	0.0982	0.0133	0.5858	0.092	0.0163	0.5875
595	0.0956	0.0158	0.5681	0.0942	0.0161	0.568	0.0749	0.023	0.6097	0.0944	0.0141	0.6129	0.0984	0.0126	0.6114	0.0915	0.0163	0.594
600	0.0957	0.0158	0.5681	0.096	0.0146	0.5939	0.0746	0.0232	0.6097	0.0938	0.0145	0.6133	0.0977	0.013	0.6115	0.0916	0.0162	0.5993
605	0.0967	0.0147	0.5935	0.0957	0.0146	0.5944	0.0738	0.0236	0.6097	0.0914	0.0161	0.5877	0.0967	0.0134	0.612	0.0909	0.0165	0.5994
610	0.0965	0.0147	0.5941	0.095	0.0151	0.5944	0.073	0.0239	0.6092	0.0918	0.0161	0.5875	0.0965	0.0135	0.6121	0.0906	0.0167	0.5995
615	0.0948	0.0157	0.586	0.0937	0.0163	0.5754	0.0716	0.0245	0.6092	0.0908	0.0165	0.5877	0.0946	0.0151	0.5871	0.0891	0.0176	0.5891
620	0.0941	0.0165	0.5753	0.0926	0.0168	0.5815	0.068	0.0278	0.5782	0.0902	0.0168	0.5877	0.0927	0.0159	0.5873	0.0875	0.0188	0.582
625	0.0938	0.0164	0.5813	0.091	0.0171	0.5817	0.0702	0.0253	0.608	0.0871	0.0187	0.5648	0.0904	0.0175	0.5647	0.0865	0.019	0.5801
630	0.0943	0.0162	0.5812	0.0912	0.0172	0.5817	0.0702	0.0252	0.608	0.0871	0.0188	0.5648	0.0907	0.0176	0.5646	0.0867	0.019	0.5801
635	0.0929	0.0168	0.5813	0.091	0.0173	0.5817	0.0706	0.0253	0.608	0.0872	0.0188	0.5647	0.0904	0.0175	0.568	0.0864	0.0192	0.5807
640	0.0919	0.0173	0.5815	0.086	0.0224	0.5053	0.068	0.0261	0.608	0.0858	0.0191	0.5685	0.0902	0.0178	0.5685	0.0844	0.0206	0.5664
645	0.0868	0.0224	0.5054	0.0888	0.0182	0.5877	0.0642	0.0292	0.5839	0.0837	0.0201	0.5686	0.0897	0.0173	0.5953	0.0826	0.0215	0.5682
650	0.0905	0.0178	0.5916	0.0901	0.0162	0.6284	0.0593	0.032	0.5719	0.0847	0.0188	0.5965	0.0855	0.0197	0.5762	0.082	0.0209	0.5929
655	0.0919	0.0158	0.6275	0.0887	0.0172	0.6169	0.0595	0.032	0.5719	0.084	0.0186	0.6036	0.0847	0.0202	0.5762	0.0818	0.0208	0.5992
660	0.0921	0.0159	0.6274	0.0845	0.0214	0.5575	0.0579	0.0335	0.5617	0.0829	0.0204	0.5764	0.0823	0.0221	0.5531	0.0799	0.0227	0.5752
665	0.0906	0.0171	0.6163	0.0828	0.0232	0.5384	0.0556	0.0349	0.5561	0.0807	0.0212	0.5768	0.0858	0.0183	0.6159	0.0791	0.0229	0.5807
670	0.0845	0.0227	0.5387	0.0816	0.0237	0.5387	0.0551	0.0353	0.5561	0.0815	0.0209	0.5831	0.0857	0.0184	0.6184	0.0777	0.0242	0.567
675	0.0863	0.021	0.5575	0.0822	0.0235	0.5383	0.0554	0.0351	0.5561	0.0806	0.0212	0.5768	0.0834	0.0202	0.593	0.0776	0.0242	0.5644
680	0.092	0.016	0.6275	0.0839	0.0227	0.5385	0.058	0.0335	0.5617	0.083	0.0203	0.5764	0.0836	0.0209	0.5741	0.0801	0.0227	0.5756
685	0.0904	0.0178	0.5903	0.0901	0.0162	0.6284	0.0651	0.0274	0.6098	0.0831	0.0204	0.5686	0.0885	0.017	0.6135	0.0834	0.0197	0.6021
690	0.0929	0.0168	0.5813	0.0906	0.0178	0.5736	0.0701	0.0253	0.608	0.0867	0.0189	0.5647	0.0905	0.0175	0.5647	0.0862	0.0193	0.5785
695	0.0965	0.0152	0.5646	0.0951	0.0157	0.5646	0.076	0.0223	0.6097	0.0955	0.0137	0.6124	0.0984	0.0131	0.5858	0.0923	0.016	0.5874
700	0.1036	0.0107	0.6089	0.1032	0.0106	0.6089	0.0813	0.0215	0.5758	0.0999	0.0126	0.5854	0.1042	0.01	0.5972	0.0984	0.0131	0.5952
705	0.1068	0.0092	0.5953	0.106	0.0094	0.5956	0.0889	0.0167	0.6096	0.1049	0.0103	0.5991	0.1101	0.0075	0.5939	0.1033	0.0106	0.5987
710	0.1101	0.0075	0.5947	0.1095	0.0077	0.5968	0.0929	0.0149	0.6099	0.1082	0.0089	0.5972	0.1135	0.0057	0.6108	0.1068	0.0089	0.6019
715	0.1121	0.0065	0.5869	0.1121	0.0065	0.5869	0.0966	0.0134	0.6099	0.1101	0.008	0.5934	0.116	0.0051	0.5762	0.1094	0.0079	0.5906
720	0.1159	0.0045	0.6111	0.1146	0.0049	0.6117	0.099	0.0123	0.6074	0.1125	0.0067	0.6119	0.1172	0.0044	0.577	0.1118	0.0066	0.6038
725	0.1176	0.0037	0.6077	0.1159	0.0043	0.6107	0.1018	0.0111	0.609	0.1139	0.0063	0.6111	0.1191	0.0035	0.5613	0.1136	0.0058	0.6
730	0.1192	0.0031	0.6065	0.1182	0.0035	0.6073	0.1039	0.01	0.609	0.1145	0.0064	0.5757	0.1201	0.0032	0.5613	0.1152	0.0052	0.592
735	0.1208	0.0024	0.5775	0.1187	0.0032	0.6068	0.1042	0.0099	0.6081	0.1152	0.0061	0.5763	0.1204	0.003	0.5614	0.1159	0.0049	0.586
