# Supplementary material for: Incorporating Spectral and Directional Leaf Reflectance into Virtual Plant Models via Phong Shader Parameter Fitting
Source: Plants (Basel). 2025 Sep 4;14(17):2775. doi: 10.3390/plants14172775 (PMC12431430; doi:10.3390/plants14172775)
Supplement: Supplementary file 1 [file plants-14-02775-s001.zip › parameter_adaxial.csv]

wavelength	order1_d	order1_s	order1_g	order2_d	order2_s	order2_g	order3_d	order3_s	order3_g	order4_d	order4_s	order4_g	order5_d	order5_s	order5_g	mean_d	mean_s	mean_g
445	0.0581	0.0289	0.6099	0.0431	0.0356	0.5711	0.1088	0.0092	0.6727	0.0675	0.0239	0.6099	0.0621	0.0234	0.6098	0.0679	0.0242	0.6147
450	0.0579	0.0289	0.6099	0.0431	0.0353	0.5711	0.1039	0.0142	0.5679	0.062	0.0281	0.5716	0.0621	0.0235	0.6086	0.0658	0.026	0.5858
455	0.058	0.0288	0.6099	0.0428	0.0355	0.571	0.104	0.0149	0.5411	0.0615	0.0283	0.5717	0.0549	0.0302	0.5449	0.0642	0.0276	0.5677
460	0.0602	0.0282	0.6099	0.0434	0.0354	0.5711	0.1042	0.015	0.5409	0.062	0.0281	0.5716	0.0623	0.0235	0.6064	0.0664	0.026	0.58
465	0.0601	0.0281	0.6099	0.0429	0.0354	0.571	0.1041	0.015	0.5409	0.062	0.0281	0.5716	0.0532	0.0302	0.5449	0.0645	0.0274	0.5677
470	0.0601	0.0281	0.6099	0.0429	0.0354	0.571	0.1037	0.0151	0.5411	0.062	0.0281	0.5716	0.0543	0.0299	0.5449	0.0646	0.0273	0.5677
475	0.0601	0.0279	0.6099	0.0429	0.0354	0.571	0.1036	0.0151	0.5409	0.0634	0.0276	0.5714	0.0584	0.0271	0.5714	0.0657	0.0266	0.5729
480	0.0604	0.0281	0.6081	0.0426	0.0353	0.571	0.104	0.0149	0.5407	0.0634	0.0276	0.5714	0.0586	0.027	0.5714	0.0658	0.0266	0.5725
485	0.0604	0.0281	0.6081	0.0431	0.0352	0.5711	0.1032	0.0153	0.5408	0.0635	0.0276	0.5714	0.0587	0.0273	0.5704	0.0658	0.0267	0.5724
490	0.0602	0.028	0.6081	0.0494	0.0306	0.6066	0.104	0.015	0.5406	0.0629	0.0277	0.5714	0.0589	0.0271	0.571	0.0671	0.0257	0.5796
495	0.0599	0.0278	0.6081	0.0515	0.0297	0.6066	0.1046	0.0145	0.5408	0.0603	0.0306	0.5366	0.0592	0.0268	0.5716	0.0671	0.0259	0.5727
500	0.0599	0.0279	0.6099	0.0513	0.0295	0.6096	0.1045	0.0143	0.5408	0.0608	0.0303	0.5361	0.0588	0.0266	0.5675	0.0671	0.0257	0.5728
505	0.0597	0.0276	0.6099	0.0517	0.0293	0.6096	0.1075	0.011	0.6083	0.0746	0.0207	0.6232	0.0698	0.0219	0.5926	0.0727	0.0221	0.6087
510	0.0639	0.0262	0.6099	0.0502	0.0314	0.5828	0.1052	0.0134	0.5109	0.0731	0.0228	0.5859	0.0735	0.0205	0.5928	0.0732	0.0228	0.5764
515	0.0609	0.0309	0.5455	0.0574	0.0267	0.609	0.1125	0.0076	0.592	0.0772	0.0215	0.5807	0.084	0.0168	0.6045	0.0784	0.0207	0.5864
520	0.0661	0.0284	0.546	0.0655	0.0241	0.6084	0.1172	0.0043	0.6011	0.0853	0.0178	0.5891	0.0895	0.0157	0.5891	0.0847	0.0181	0.5868
525	0.0767	0.0208	0.6099	0.0678	0.0261	0.5518	0.1204	0.002	0.577	0.0922	0.0153	0.588	0.0951	0.0138	0.5949	0.0904	0.0156	0.5843
530	0.0829	0.0184	0.6087	0.0722	0.0243	0.5471	0.1232	0.0	0.6185	0.0926	0.0162	0.549	0.0981	0.0128	0.5932	0.0938	0.0143	0.5833
535	0.0855	0.0173	0.6085	0.0795	0.0188	0.6057	0.1232	0.0	0.6049	0.0995	0.0121	0.598	0.0998	0.0121	0.5931	0.0975	0.0121	0.602
540	0.0879	0.0164	0.6091	0.0814	0.0182	0.6053	0.123	0.0	0.5924	0.1006	0.0115	0.6125	0.1023	0.0113	0.5975	0.099	0.0115	0.6034
545	0.0885	0.0162	0.6092	0.084	0.0174	0.6049	0.123	0.0	0.5925	0.1004	0.0117	0.6	0.1022	0.0113	0.5974	0.0996	0.0113	0.6008
550	0.089	0.016	0.6098	0.0841	0.0176	0.6049	0.123	0.0	0.5926	0.1004	0.0117	0.6001	0.1023	0.0113	0.5974	0.0998	0.0113	0.601
555	0.0891	0.016	0.6097	0.0841	0.0176	0.6049	0.123	0.0	0.5926	0.1004	0.0117	0.6001	0.1023	0.0113	0.5974	0.0998	0.0113	0.6009
560	0.088	0.0164	0.6093	0.081	0.0181	0.6054	0.123	0.0	0.5926	0.0998	0.0119	0.6001	0.1003	0.0121	0.5828	0.0984	0.0117	0.598
565	0.0847	0.0177	0.6092	0.0793	0.019	0.6057	0.1232	0.0	0.6049	0.0993	0.0122	0.598	0.1001	0.0121	0.593	0.0973	0.0122	0.6022
570	0.0808	0.0192	0.6094	0.0707	0.0249	0.5517	0.1229	0.0003	0.6116	0.0925	0.0163	0.5491	0.0973	0.0131	0.5942	0.0928	0.0148	0.5832
575	0.0761	0.0211	0.6086	0.0678	0.0261	0.5518	0.1204	0.002	0.5769	0.0924	0.0153	0.588	0.095	0.0138	0.595	0.0903	0.0157	0.5841
580	0.0736	0.0223	0.6087	0.0622	0.0288	0.5454	0.1184	0.0033	0.578	0.0914	0.0148	0.6144	0.0913	0.0148	0.5889	0.0874	0.0168	0.5871
585	0.0661	0.0285	0.546	0.0564	0.0308	0.5449	0.1171	0.0041	0.6011	0.0892	0.0156	0.6153	0.0897	0.0155	0.5891	0.0837	0.0189	0.5793
590	0.0672	0.0274	0.563	0.0628	0.0249	0.6086	0.1171	0.0043	0.6011	0.0855	0.0179	0.589	0.0895	0.0157	0.5892	0.0844	0.018	0.5902
595	0.0651	0.0283	0.5627	0.0631	0.0251	0.6088	0.1151	0.0053	0.6026	0.0833	0.0188	0.5893	0.0883	0.0155	0.603	0.083	0.0186	0.5933
600	0.0637	0.0299	0.5456	0.0591	0.0273	0.5965	0.1145	0.0062	0.5704	0.083	0.0187	0.5895	0.0888	0.0156	0.6027	0.0818	0.0195	0.5809
605	0.0618	0.0308	0.5456	0.0612	0.0257	0.6099	0.1143	0.0065	0.5659	0.0806	0.0207	0.5654	0.0898	0.0141	0.627	0.0815	0.0195	0.5828
610	0.0658	0.026	0.6031	0.0579	0.0267	0.6099	0.1123	0.0078	0.5654	0.0785	0.0218	0.5654	0.0864	0.0159	0.6095	0.0802	0.0196	0.5906
615	0.0645	0.0264	0.6031	0.0555	0.0277	0.6095	0.1115	0.008	0.592	0.0751	0.0228	0.5696	0.0871	0.0144	0.6471	0.0788	0.0198	0.6043
620	0.064	0.0262	0.6099	0.0501	0.0314	0.5828	0.1101	0.0092	0.5804	0.0657	0.0302	0.4948	0.0798	0.0187	0.5911	0.074	0.0231	0.5718
625	0.0642	0.0264	0.6099	0.05	0.0315	0.5828	0.1103	0.0094	0.5803	0.077	0.0214	0.5843	0.0794	0.019	0.5912	0.0762	0.0215	0.5897
630	0.0642	0.0264	0.6099	0.0502	0.0316	0.5828	0.1098	0.0097	0.5801	0.0745	0.0226	0.5846	0.0793	0.0191	0.5912	0.0756	0.0219	0.5897
635	0.0641	0.0264	0.6099	0.0501	0.0316	0.5828	0.1086	0.0103	0.5728	0.0744	0.0225	0.5847	0.0775	0.0196	0.5918	0.075	0.0221	0.5884
640	0.0633	0.0268	0.6099	0.0518	0.0294	0.6096	0.109	0.0105	0.5875	0.0702	0.0257	0.5531	0.0776	0.0179	0.62	0.0744	0.022	0.596
645	0.0608	0.0281	0.6043	0.0513	0.0295	0.6096	0.1074	0.011	0.6083	0.0759	0.0196	0.6356	0.072	0.0215	0.5919	0.0735	0.0219	0.61
650	0.0605	0.028	0.6081	0.0494	0.0306	0.6066	0.1041	0.0144	0.5408	0.0714	0.0221	0.613	0.0683	0.0227	0.5929	0.0707	0.0236	0.5923
655	0.0602	0.028	0.6081	0.0427	0.0353	0.571	0.1043	0.0144	0.5408	0.0635	0.0295	0.5361	0.0614	0.0263	0.567	0.0664	0.0267	0.5646
660	0.0604	0.0281	0.6081	0.0429	0.0354	0.571	0.1036	0.015	0.5409	0.0607	0.0303	0.5361	0.0596	0.027	0.5712	0.0654	0.0272	0.5655
665	0.0604	0.0281	0.6081	0.0428	0.0355	0.571	0.1041	0.0143	0.5679	0.0604	0.0306	0.5367	0.0585	0.0271	0.5705	0.0652	0.0271	0.5708
670	0.0605	0.028	0.6043	0.0429	0.0354	0.571	0.1036	0.0151	0.5411	0.061	0.0305	0.5366	0.0585	0.0271	0.5711	0.0653	0.0272	0.5648
675	0.0634	0.0266	0.6099	0.0516	0.0297	0.6096	0.1041	0.0143	0.5408	0.0607	0.0303	0.5358	0.0585	0.0271	0.5712	0.0677	0.0256	0.5735
680	0.0656	0.026	0.6031	0.0504	0.0319	0.5828	0.1078	0.0102	0.6184	0.074	0.0206	0.6233	0.0592	0.0268	0.5673	0.0714	0.0231	0.599
685	0.0644	0.0285	0.5626	0.0553	0.0279	0.6094	0.1061	0.0128	0.5112	0.0697	0.0256	0.5531	0.0698	0.0219	0.5926	0.073	0.0233	0.5658
690	0.0672	0.0273	0.563	0.0579	0.0267	0.6097	0.1099	0.0091	0.5806	0.0772	0.0216	0.5841	0.0769	0.0197	0.5919	0.0778	0.0209	0.5858
695	0.0757	0.0213	0.6087	0.0598	0.0297	0.5453	0.1169	0.0043	0.6011	0.0891	0.0156	0.6153	0.0893	0.0158	0.5892	0.0862	0.0173	0.5919
700	0.0893	0.0159	0.6088	0.0806	0.0184	0.6055	0.1232	0.0	0.5851	0.1005	0.0117	0.6	0.0999	0.0121	0.593	0.0987	0.0116	0.5985
705	0.0962	0.0146	0.5449	0.092	0.0143	0.6054	0.1222	0.0	0.601	0.1087	0.0083	0.6143	0.1044	0.0115	0.5595	0.1047	0.0097	0.585
710	0.106	0.01	0.5451	0.1013	0.0108	0.6096	0.122	0.0	0.5884	0.1117	0.0077	0.5769	0.1089	0.0097	0.5718	0.11	0.0076	0.5784
715	0.1133	0.006	0.6098	0.1065	0.0088	0.6099	0.1217	0.0	0.5805	0.1141	0.007	0.5606	0.1109	0.0088	0.5835	0.1133	0.0061	0.5889
720	0.1172	0.0045	0.6099	0.1103	0.0074	0.6099	0.1217	0.0	0.5659	0.1172	0.0056	0.5724	0.1122	0.0082	0.5811	0.1157	0.0051	0.5879
725	0.1197	0.0035	0.6099	0.1131	0.0064	0.6099	0.1212	0.0	0.566	0.1192	0.0048	0.5837	0.1131	0.0078	0.5833	0.1173	0.0045	0.5906
730	0.1218	0.0026	0.6072	0.1148	0.0057	0.6092	0.1213	0.0	0.5659	0.1194	0.0047	0.5837	0.1142	0.0073	0.5985	0.1183	0.004	0.5929
735	0.1232	0.0021	0.6074	0.1162	0.0053	0.6093	0.1215	0.0	0.578	0.1201	0.0043	0.5844	0.114	0.0073	0.599	0.119	0.0038	0.5956
